# Supplementary material for: Within-Host Fitness and Antigenicity Shift Are Key Factors Influencing the Prevalence of Within-Host Variations in the SARS-CoV-2 S Gene
Source: Viruses. 2025 Mar 2;17(3):362. doi: 10.3390/v17030362 (PMC11945823; doi:10.3390/v17030362)
Supplement: Supplementary file 1 [file viruses-17-00362-s001.zip]

Archive with 1 entries (1 files):
- viruses-3474200-supplementary.xlsx
