# Supplementary material for: Within-Host Fitness and Antigenicity Shift Are Key Factors Influencing the Prevalence of Within-Host Variations in the SARS-CoV-2 S Gene
Source: Viruses. 2025 Mar 2;17(3):362. doi: 10.3390/v17030362 (PMC11945823; doi:10.3390/v17030362)
Supplement: Supplementary file 1 [file viruses-17-00362-s001.zip › viruses-3474200-supplementary.xlsx]

## Sheet: Table S1
Table S1. The list of masked sites
Genome position
21575
21731
21747
21755
21841
21876
22047
22060
22064
22073
22135
22259
22290
22299
22309
22573
22574
22585
22592
22601
22672
22691
22839
22870
22881
23000
23031
23035
23064
23118
23162
23173
23432
23458
23761
23770
24020
24038
24070
24071
24072
24079
24093
24112
24265
24270
24272
24310
24353
24379
24388
24389
24603
24629
24676
24716
24923
24953
25196
25201
25202
25211
25214
25216
25218
25231
25247
25248
25256
25277
25280
25286
25288
25289
25296
25302
25308
25310
25314
25324
25336

## Sheet: Table S2
Table S2. The list of significant epitope regions of the SARS-CoV-2 S protein
NTD	RBD
	A1	A2	B	C/D1	D2	D3	D4	E1/E2.1	E2.2	E3	F1	F3
14	403	403	456	346	346	439	439	346	346	357	357	403
15	417	417	475	439	439	440	440	348	348	365	365	405
16	420	420	478	441	441	444	444	352	352	374	374	498
17	453	453	486	444	444	445	445	354	354	377	377	501
18	455	455	487	445	445	447	447	356	356	378	378	504
19	456	456	489	446	446	449	449	357	357	383	383	505
20	460	460		447	447	498	498	365	365	384	384
140	475	475		448	448	500	500	394	394	385	385
141	487	487		449	449			444	444	386	386
142	489	489		452	452			446	446	390	390
143	501	501		455	455			447	447	391	391
144	505	505		456	456			448	448	393	393
145				470	470			449	449	394	394
146				472	472			450	450	396	396
147				478	478			452	452	428	428
148				479	479			462	462	435	435
149				481	481			464	464	462	462
150				482	482			468	468	464	464
151				483	483			490	490	514	514
152				484	484			494	494	516	516
153				485	485			514	514	517	517
154				486	486					518	518
155				489	489					519	519
156				490	490
157				493	493
158				494	494
245				498	498
246				499	499
247				500	500
248
249
250
251
252
253
254
255
256
257
258
259
260
261
262
263
264

## Sheet: Table S3
Table S3. Variance analysis of different factors.
Factors	df	sum_sq	mean_sq	F	PR(>F)
Within-host fitness	2	12079.6	6039.78	616.47	9.5582e-239
Antigenicity shift	1	1414.17	1414.17	144.342	8.89569e-33
Selection status	2	486.573	243.286	24.8318	1.8693e-11
Residual	4749	46527.7	9.79736

## Sheet: Table S4
Table S4. The list of iSNVs with moderate within-host fitness and capable of changing antigenicity.
Position	Mutation	Selection status	#Sequence (as of Oct 10, 2023)
14	Q14H	Positive	9891
	Q14R	Positive	1656
	Q14K	Positive	413
15	C15Y	Neutral	132
	C15S	Neutral	283
	C15F	Neutral	1073
16	V16I	Positive	580
	V16F	Positive	6972
	V16L	Positive	326
	V16A	Positive	520
17	N17D	Neutral	354
18	L18F	Positive	258578
	L18P	Positive	2180
	L18R	Positive	3998
19	T19R	Positive	4419134
	T19K	Positive	732
	T19I	Positive	5343780
20	T20N	Negative	130443
	T20I	Negative	15793
140	F140S	Neutral	150
141	L141F	Neutral	4094
	L141S	Neutral	68
142	G142C	Positive	106
	G142A	Positive	109
143	V143F	Neutral	4115
144	Y144C	Neutral	77
	Y144F	Neutral	2160
145	Y145C	Neutral	77
	Y145H	Neutral	149349
146	H146N	Negative	668
	H146Q	Negative	591002
	H146R	Negative	584
	H146Y	Negative	9016
147	K147R	Neutral	722
	K147N	Neutral	9428
	K147E	Neutral	174026
	K147I	Neutral	5796
148	N148Y	Negative	620
	N148T	Negative	8436
	N148S	Negative	1757
149	N149Y	Negative	110
	N149T	Negative	61
	N149I	Negative	106
150	K150R	Neutral	555
	K150N	Neutral	2999
151	S151T	Positive	565
	S151I	Positive	3551
	S151N	Positive	549
	S151G	Positive	424
152	W152L	Positive	23145
	W152R	Positive	194039
153	M153I	Positive	25862
	M153T	Positive	25237
	M153L	Positive	138
	M153V	Positive	2233
154	E154G	Positive	668
	E154K	Positive	6091
	E154Q	Positive	1251
	E154V	Positive	28
155	S155I	Neutral	2148
	S155G	Neutral	1109
156	E156D	Neutral	834
	E156Q	Neutral	1151
157	F157I	Neutral	5
	F157L	Neutral	192748
158	R158I	Neutral	85
	R158S	Neutral	4449
245	H245Y	Positive	12013
	H245R	Positive	1761
246	R246S	Negative	188
248	Y248C	Neutral	221
	Y248N	Neutral	7263
	Y248H	Neutral	10435
250	T250I	Positive	26251
	T250N	Positive	2262
251	P251L	Negative	47148
252	G252D	Positive	2133
	G252S	Positive	1647
	G252V	Positive	488694
253	D253G	Neutral	96535
	D253N	Neutral	763
254	S254T	Positive	30
	S254F	Positive	15682
	S254P	Positive	265
255	S255F	Negative	33017
256	S256L	Negative	16650
	S256T	Negative	159
257	G257V	Positive	1971
	G257D	Positive	17740
	G257S	Positive	173285
	G257R	Positive	111
258	W258R	Positive	6099
	W258S	Positive	278
	W258C	Positive	708
	W258L	Positive	20269
259	T259A	Positive	4671
	T259I	Positive	5186
	T259K	Positive	262
260	A260V	Neutral	989
	A260T	Neutral	2092
	A260S	Neutral	1555
261	G261C	Positive	1310
	G261D	Positive	2535
	G261V	Positive	6022
	G261A	Positive	524
	G261S	Positive	1655
262	A262D	Positive	260
	A262V	Positive	2214
	A262S	Positive	30929
263	A263T	Positive	1246
	A263V	Positive	1852
	A263S	Positive	1406
264	A264T	Positive	642
	A264V	Positive	1318
346	R346G	Neutral	627
	R346I	Neutral	14767
	R346K	Neutral	1268749
	R346S	Neutral	18538
348	A348P	Positive	445
	A348S	Positive	5232
	A348V	Positive	278
	A348T	Positive	1540
352	A352T	Positive	80
	A352V	Positive	836
354	N354K	Negative	4233
	N354D	Negative	1626
356	K356R	Neutral	4294
	K356Q	Neutral	221
	K356N	Neutral	432
	K356E	Neutral	199
374	F374Y	Positive	17
	F374L	Positive	285
378	K378T	Positive	11
	K378N	Positive	395
384	P384L	Positive	4451
	P384S	Positive	2028
	P384T	Positive	30
	P384A	Positive	82
385	T385S	Neutral	50
	T385N	Neutral	917
	T385I	Neutral	4948
393	T393I	Neutral	141
394	N394S	Positive	1709
	N394Y	Positive	1033
396	Y396H	Positive	57
403	R403I	Positive	36
	R403K	Positive	3518
405	D405G	Neutral	151
	D405E	Neutral	44
	D405Y	Neutral	241
	D405A	Neutral	20
417	K417R	Positive	317
	K417N	Positive	6790868
	K417E	Positive	40
420	D420A	Neutral	46
	D420N	Neutral	936
428	D428G	Neutral	269
	D428Y	Neutral	169
439	N439K	Negative	39639
440	N440H	Negative	10
	N440K	Negative	6670941
	N440Y	Negative	453
441	L441H	Positive	10
	L441F	Positive	586
444	K444T	Neutral	456132
	K444R	Neutral	24097
	K444N	Neutral	23637
445	V445I	Neutral	757
	V445F	Neutral	1688
446	G446A	Positive	167
	G446V	Positive	15365
	G446S	Positive	2559372
	G446D	Positive	5372
447	G447R	Positive	6
	G447D	Positive	29
	G447S	Positive	103
448	N448S	Positive	282
450	N450K	Neutral	1979
452	L452M	Neutral	33565
	L452R	Neutral	6837949
453	Y453S	Neutral	31
455	L455S	Neutral	1055
	L455F	Neutral	14643
460	N460Y	Neutral	743
	N460S	Neutral	2879
462	K462E	Positive	173
	K462Q	Positive	105
464	F464L	Positive	513
468	I468V	Positive	558
	I468T	Positive	129
	I468M	Positive	24
470	T470A	Positive	106
	T470I	Positive	2108
472	I472V	Negative	216
	I472T	Negative	140
	I472L	Negative	82
	I472F	Negative	44
475	A475V	Negative	3804
	A475S	Negative	826
	A475T	Negative	186
478	T478I	Positive	2110
	T478K	Positive	11760457
479	P479S	Negative	5538
481	N481D	Positive	207
	N481Y	Positive	292
	N481S	Positive	1080
482	G482S	Positive	633
	G482R	Positive	417
	G482A	Positive	29
	G482D	Positive	245
483	V483A	Positive	1219
	V483F	Positive	4080
	V483G	Positive	60
	V483I	Positive	1062
	V483L	Positive	422
484	E484Q	Positive	24334
	E484K	Positive	261955
	E484G	Positive	398
	E484V	Positive	4826
	E484A	Positive	7450298
	E484D	Positive	351
485	G485D	Positive	763
	G485S	Positive	610
487	N487S	Positive	35
489	Y489H	Negative	391
490	F490L	Positive	2495
	F490I	Positive	91
493	Q493E	Positive	803
	Q493L	Positive	2089
	Q493R	Positive	4288938
	Q493K	Positive	258
494	S494L	Positive	2476
	S494P	Positive	25804
498	Q498R	Positive	7320550
	Q498K	Positive	51
499	P499R	Positive	1888
	P499S	Positive	451
	P499L	Positive	340
501	N501Y	Positive	8703360
504	G504D	Positive	182
	G504V	Positive	87
505	Y505H	Neutral	7337541
514	S514T	Positive	386
	S514A	Positive	35
	S514F	Positive	1746
516	E516D	Neutral	80
	E516Q	Neutral	1466
517	L517V	Positive	234
	L517F	Positive	1420
	L517I	Positive	403
	L517P	Positive	98
518	L518P	Negative	109
519	H519Y	Neutral	225
	H519Q	Neutral	257
